# Supplementary material for: BLI-Based Functional Assay in Phage Display Benefits the Development of a PD-L1-Targeting Therapeutic Antibody
Source: Viruses. 2020 Jun 25;12(6):684. doi: 10.3390/v12060684 (PMC7354572; doi:10.3390/v12060684)
Supplement: Supplementary file 1 [file viruses-12-00684-s001.zip]

Archive with 14 entries (14 files):
- Supplementary materials 300dp/._.DS_Store
- Supplementary materials 300dp/._Figure S1_rev2.tif
- Supplementary materials 300dp/._Figure S2_rev2.tif
- Supplementary materials 300dp/._Figure S3_rev2.tif
- Supplementary materials 300dp/._Table S1.docx
- Supplementary materials 300dp/._Table S2.docx
- Supplementary materials 300dp/._Table S3.docx
- Supplementary materials 300dp/.DS_Store
- Supplementary materials 300dp/Figure S1_rev2.tif
- Supplementary materials 300dp/Figure S2_rev2.tif
- Supplementary materials 300dp/Figure S3_rev2.tif
- Supplementary materials 300dp/Table S1.docx
- Supplementary materials 300dp/Table S2.docx
- Supplementary materials 300dp/Table S3.docx
